# Supplementary material for: Novel Fosfomycin Resistance Mechanism in Pseudomonas entomophila Due to Atypical Pho Regulon Control of GlpT
Source: Antibiotics (Basel). 2024 Oct 26;13(11):1008. doi: 10.3390/antibiotics13111008 (PMC11590989; doi:10.3390/antibiotics13111008)
Supplement: Supplementary file 1 [file antibiotics-13-01008-s001.zip]

Archive with 1 entries (1 files):
- antibiotics-3223074-supplementary.xlsx
