# Supplementary material for: Novel Fosfomycin Resistance Mechanism in Pseudomonas entomophila Due to Atypical Pho Regulon Control of GlpT
Source: Antibiotics (Basel). 2024 Oct 26;13(11):1008. doi: 10.3390/antibiotics13111008 (PMC11590989; doi:10.3390/antibiotics13111008)
Supplement: Supplementary file 1 [file antibiotics-13-01008-s001.zip › antibiotics-3223074-supplementary.xlsx]

## Sheet: Table S1
Table S1. List of reference genomes used in this study
Species name1	GlpT presence	TF binding sites (BPROM predictions2)
A. vinelandii DJ	F	-
E. coli K-12	T	rpoD17, rpoD15, fnr, crp, nagC, ihf
P. aeruginosa PAO1	T	lrp, metR
P. brassicacearum Wood1	F	-
P. chlororaphis subsp. chlororaphis GP72	T	crp, soxS
P. corrugata DSM 7228	T	soxS
P. denitrificans ATCC 13867	F	-
P. entomophila L48	T	phoB, lrp, cytR, crp, rpoD19
P. fluorescens SBW25	T	soxS
P. fragi A22	T	metJ, rpoH2, nagC, rpoD18, argR
P. kilonensis P12	T	rpoD16, purR, soxS
P. mandelii DSM 17967	T	soxS
P. mendocina GU	F	-
P. oleovorans T9AD	F	-
P. protegens CHA0	F	-
P. psychrotolerans L19	T	furA, arcA
P. putida KT2440	F	-
P. stutzeri 273	F	-
P. syringae pv. tomato DC3000	T	cytR, crp
P. thivervalensis DSM 13194	T	soxS
1 Retrieved from https://mage.genoscope.cns.fr/
2 Retrieved from www.softberry.com/berry.phtml ? topic=bprom&group=programs&subgroup=gfindb
